# Supplementary material for: Study of the Repellent Activity of 60 Essential Oils and Their Main Constituents against Aedes albopictus, and Nano-Formulation Development
Source: Insects. 2022 Nov 22;13(12):1077. doi: 10.3390/insects13121077 (PMC9782114; doi:10.3390/insects13121077)
Supplement: Supplementary file 1 [file insects-13-01077-s001.zip]

Archive with 1 entries (1 files):
- insects-1994694-supplementary.pdf
